# Supplementary material for: Ebola virus disrupts the inner blood-retinal barrier by induction of vascular endothelial growth factor in pericytes
Source: PLoS Pathog. 2023 Jan 18;19(1):e1011077. doi: 10.1371/journal.ppat.1011077 (PMC9847965; doi:10.1371/journal.ppat.1011077)
Supplement: S1 Data — (XLSX) [file ppat.1011077.s001.xlsx]

## Sheet: Fig 1B
Assessment of the integrity of the tri-culture iBRB models by TEER every day for one week.
	day 1	day 2	day 3	day 4	day 5	day 6	day 7
	36.9227	46.6293	58.9493	66.8267	56.784	59.696	51.856
	34.6827	45.5093	57.456	68.32	60.144	61.1893	54.096
	38.4907	50.0267	75.04	68.6933	68.656	71.6427	54.1333
	40.7307	55.6267	73.1733	77.28	71.6427	68.656	64.2133
	33.264	44.0907	60.144	62.3093	60.1067	56.896	49.616
	31.7707	44.8373	59.024	63.8027	63.4667	55.4027	48.8693
mean	35.9769	47.7867	63.9644	67.872	63.4667	62.2471	53.7973
SD	3.36271	4.36733	7.92448	5.25321	5.67034	6.51856	5.55397

## Sheet: Fig 1C
Na-F permeability of iBRB tri-culture models at 6 hours and 3 days post HREC seeding.
	Starting PaPP	day 3
	200.504	34.3473
	216.556	36.1071
	284.374	23.2935
	229.573	24.1626
	264.837	33.4538
	216.652	24.5324
mean	235.416	29.3161
SD	32.321	5.90363

## Sheet: Fig 1G
normalized TEER values of the tri-culture iBRB model were examined at 48 h after EBO-VLP administration.
	mock	EBO-VLP
	0.952381	0.664
	0.966443	0.588235
	1.05517	0.716312
	0.970588	0.666667
	0.928571	0.682927
	1.02286	0.614525

## Sheet: Fig 1H
Fold change of Na-F permeability of the tri-culture iBRB model were examined at 48 h after EBO-VLP administration.
	mock	EBO-VLP
	1.12576	2.53074
	1.31226	2.00336
	1.42068	2.72532
	1.04619	2.39829
	1.13316	2.78218
	1.17605	2.71854
mean	2.52641	1.20235
SD	0.29391	0.138188

## Sheet: Fig 2B
Viability of HREC treated with different concentrations of EBO-VLPs (All data were normalized to the mock group).
EBO-VLP(μg/mL)	0	10	20	50	100
	104	98.9	86.6	90.6	82.5
	97.1	102.7	92.7	94.5	85.7
	98.9	96.3	93.8	86.6	92
mean	100	99.3	91.0333	90.5667	86.7333
SD	3.57911	3.2187	3.87857	3.95011	4.83356

## Sheet: Fig 2D
Fold change of Na-F permeability of the mono-culture iBRB model were examined 48 h after EBO-VLP administration.
	Mock	EBO-VLP
	1.16548	1.86987
	1.57622	1.47945
	1.10354	1.39847
	1.49265	1.98166
	1.02876	1.55068
	1.68299	1.06718
mean	1.55788	1.34161
SD	0.33146	0.27567

## Sheet: Fig 2E
normalized TEER values of the mono-culture iBRB model were examined 48 h after EBO-VLP administration.
	Mock	EBO-VLP
	0.98039	0.808586
	0.9514	0.887491
	1.03731	0.868211
	0.87042	0.874544
	0.98147	0.838791
	0.96092	0.910472

## Sheet: Fig 2G
Quantification of the fluorescence intensity of claudin-1, occludin, and ZO-1 after EBO-VLP administration.
	claudin-1			occludin			ZO-1
	EBO-VLP	mock		EBO-VLP	mock		EBO-VLP	mock
	106.83	115.4		110.6	92.36		182.49	199.4
	88.83	111.26		98.9	114.56		171.72	193.11
	122.9	99.96		128.1	121.61		210.5	211.95
	84.13	121.11		111.6	100.3		180.56	160.26
mean	100.672	111.933		112.3	107.208		186.317	191.18
SD	17.7565	8.94507		12.0081	13.2873		16.7897	22.0509

## Sheet: Fig 3B
Relative cytokine levels were normalized to the mock group without EBO-VLP administration, which was set as 1.
	EGF	ENA-78	bFGF	GRO	IGF-1	IFN-γ	IL-6	IL-8	MCP-1	RANTES	PDGF-BB	TIMP-1	TIMP-2	thrombopoietin	VEGF	VEGF-D	angiogenin
HRA	-1.109	---	-1.193	1.407	1.351	---	2.266	1.075	1.369	---	---	-1.059	-1.045	-1.642	1.251	1.233	---
	-1.056	---	-1.022	1.846	1.264	---	1.827	1.226	1.551	---	---	-1.492	-1.246	-1.068	1	1.07	---
	-1.338	---	-1.541	2.189	1.016	---	1.253	1.312	1.971	---	---	-1.996	-1.267	-1.246	1.161	1.123	---
HREC	1.756	---	---	1.005	---	---	1.642	1.096	-1.286	1.037	-1.153	1.041	1.011	---	---	---	---
	1.045	---	---	1.149	---	---	1.472	1.231	-1.222	1.431	-1.496	1.024	1.049	---	---	---	---
	1.375	---	---	1.452	---	---	1.506	1.223	-1.251	1.183	-1.989	1.212	1.11	---	---	---	---
HRP	---	1.169	---	1.002	---	-1.475	1.21	1.046	1.131	-1.315	1.469	-1.679	1.192	---	3.358	1.387	1.704
	---	1.073	---	1.223	---	-1.541	1.076	1.14	1.216	-1.125	1.908	-1.975	1.298	---	4.36	3.633	2.502
	---	1.068	---	1.122	---	-1.781	1.06	1.023	2.058	-1.218	1.987	-1.945	1.968	---	3.773	2.027	1.5

## Sheet: Fig 3C
Changes in VEGF expression after EBO-VLP administration, as quantified by ELISA.
24h		HREC mock	HREC	HRP mock	HRP	HRA mock	HRA
		25.4	15.6	15.6	24.4615	15.6	15.6
		15.6	15.6	29	29.6923	15.6	15.6
		15.6	20.7	15.6	20.6154	15.6	15.6
	mean	18.8667	17.3	20.0667	24.9231	15.6	15.6
	SD	5.65803	2.94449	7.73649	4.55603	0	0
48h		HREC mock	HREC	HRP mock	HRP	HRA mock	HRA
		25.4	15.6	24.4615	127.6	19.3846	31.6923
		15.6	24.6	29.6923	151.6	20.4615	26.6154
		15.6	16.7692	20.6154	141.4	33.5	15.6
	mean	18.8667	18.9897	24.9231	140.2	24.4487	24.6359
	SD	4.61976	3.99566	3.71998	9.83463	6.41531	6.71711

[truncated: 18 more sheets: Fig 4A, Fig 4B, Fig 4D, Fig 4E, Fig 4G, Fig 4H, Fig 4I, Fig 4J, Fig 4K, Fig 5B, Fig 5D, Fig 6C, Fig 6D, Fig 6E, Fig 6F, Fig 7C, Fig 7F, Fig 7I]
